# Supplementary material for: Wag31, a membrane tether, is crucial for lipid homeostasis in mycobacteria
Source: eLife. 2025 May 22;14:RP104268. doi: 10.7554/eLife.104268 (PMC12097788; doi:10.7554/eLife.104268)
Supplement: Figure 1—source data 2. [file elife-104268-fig1-data2.zip]

Archive with 14 entries (13 files):
- Figure 1-Source Data 2/
- __MACOSX/._Figure 1-Source Data 2
- Figure 1-Source Data 2/Figure 1b-Source data.tif
- __MACOSX/Figure 1-Source Data 2/._Figure 1b-Source data.tif
- Figure 1-Source Data 2/Figure 1e- Source data.tif
- __MACOSX/Figure 1-Source Data 2/._Figure 1e- Source data.tif
- Figure 1-Source Data 2/.DS_Store
- __MACOSX/Figure 1-Source Data 2/._.DS_Store
- Figure 1-Source Data 2/Figure 1c- Source data.tif
- __MACOSX/Figure 1-Source Data 2/._Figure 1c- Source data.tif
- Figure 1-Source Data 2/Figure 1h- Source data.tif
- __MACOSX/Figure 1-Source Data 2/._Figure 1h- Source data.tif
- Figure 1-Source Data 2/Figure 1f- Source data.tif
- __MACOSX/Figure 1-Source Data 2/._Figure 1f- Source data.tif
