# Supplementary material for: Wag31, a membrane tether, is crucial for lipid homeostasis in mycobacteria
Source: eLife. 2025 May 22;14:RP104268. doi: 10.7554/eLife.104268 (PMC12097788; doi:10.7554/eLife.104268)
Supplement: Figure 1—figure supplement 1—source data 2. [file elife-104268-fig1-figsupp1-data2.zip]

Archive with 3 entries (2 files):
- Figure 1-Figure Supplement 1-Source Data 2/
- Figure 1-Figure Supplement 1-Source Data 2/Figure 1- Figure Supplement 1.tif
- __MACOSX/Figure 1-Figure Supplement 1-Source Data 2/._Figure 1- Figure Supplement 1.tif
