# Supplementary material for: Wag31, a membrane tether, is crucial for lipid homeostasis in mycobacteria
Source: eLife. 2025 May 22;14:RP104268. doi: 10.7554/eLife.104268 (PMC12097788; doi:10.7554/eLife.104268)
Supplement: Figure 2—source data 3. — All the plots were generated using GraphPad Prism. [file elife-104268-fig2-data3.zip]

Archive with 2 entries (2 files):
- Figure 2-Source data 3.xlsx
- __MACOSX/._Figure 2-Source data 3.xlsx
