# Supplementary material for: Wag31, a membrane tether, is crucial for lipid homeostasis in mycobacteria
Source: eLife. 2025 May 22;14:RP104268. doi: 10.7554/eLife.104268 (PMC12097788; doi:10.7554/eLife.104268)
Supplement: Figure 3—source data 1. [file elife-104268-fig3-data1.zip]

Archive with 2 entries (2 files):
- Figure 3-Source data 1.xlsx
- __MACOSX/._Figure 3-Source data 1.xlsx
