# Supplementary material for: Wag31, a membrane tether, is crucial for lipid homeostasis in mycobacteria
Source: eLife. 2025 May 22;14:RP104268. doi: 10.7554/eLife.104268 (PMC12097788; doi:10.7554/eLife.104268)
Supplement: Figure 3—figure supplement 1—source data 2. [file elife-104268-fig3-figsupp1-data2.zip]

Archive with 5 entries (4 files):
- Figure 3-Figure Supplement 1-Source Data 2/
- Figure 3-Figure Supplement 1-Source Data 2/Figure 3-Figure supplement 1a-Source data.tif
- __MACOSX/Figure 3-Figure Supplement 1-Source Data 2/._Figure 3-Figure supplement 1a-Source data.tif
- Figure 3-Figure Supplement 1-Source Data 2/Figure3- Figure supplement 1-b-d- Source data.tif
- __MACOSX/Figure 3-Figure Supplement 1-Source Data 2/._Figure3- Figure supplement 1-b-d- Source data.tif
