# Supplementary material for: Wag31, a membrane tether, is crucial for lipid homeostasis in mycobacteria
Source: eLife. 2025 May 22;14:RP104268. doi: 10.7554/eLife.104268 (PMC12097788; doi:10.7554/eLife.104268)
Supplement: Figure 4—source data 2. [file elife-104268-fig4-data2.zip]

Archive with 5 entries (4 files):
- Figure 4-Source Data 2/
- Figure 4-Source Data 2/.DS_Store
- __MACOSX/Figure 4-Source Data 2/._.DS_Store
- Figure 4-Source Data 2/Figure 4b,c-Source Data 1.tif
- __MACOSX/Figure 4-Source Data 2/._Figure 4b,c-Source Data 1.tif
