# Supplementary material for: Wag31, a membrane tether, is crucial for lipid homeostasis in mycobacteria
Source: eLife. 2025 May 22;14:RP104268. doi: 10.7554/eLife.104268 (PMC12097788; doi:10.7554/eLife.104268)
Supplement: Figure 4—source data 4. — The frames used for making the figure were selected using ImageJ software. [file elife-104268-fig4-data4.zip]

Archive with 1 entries (1 files):
- Figure 4-Source Data 4.avi
