# Supplementary material for: Wag31, a membrane tether, is crucial for lipid homeostasis in mycobacteria
Source: eLife. 2025 May 22;14:RP104268. doi: 10.7554/eLife.104268 (PMC12097788; doi:10.7554/eLife.104268)
Supplement: Figure 4—source data 5. — The frames used for making the figures were selected using ImageJ software. [file elife-104268-fig4-data5.zip]

Archive with 10 entries (9 files):
- Figure 4- Source data 5/
- __MACOSX/._Figure 4- Source data 5
- Figure 4- Source data 5/PE FL Wag31.avi
- Figure 4- Source data 5/.DS_Store
- __MACOSX/Figure 4- Source data 5/._.DS_Store
- Figure 4- Source data 5/CL K20A.avi
- Figure 4- Source data 5/PE only.avi
- Figure 4- Source data 5/CL FL Wag31.avi
- Figure 4- Source data 5/CL delN.avi
- Figure 4- Source data 5/CL only.avi
