# Supplementary material for: Wag31, a membrane tether, is crucial for lipid homeostasis in mycobacteria
Source: eLife. 2025 May 22;14:RP104268. doi: 10.7554/eLife.104268 (PMC12097788; doi:10.7554/eLife.104268)
Supplement: Figure 5—source data 2. [file elife-104268-fig5-data2.zip]

Archive with 5 entries (4 files):
- Figure 5-Source Data 2/
- Figure 5-Source Data 2/.DS_Store
- __MACOSX/Figure 5-Source Data 2/._.DS_Store
- Figure 5-Source Data 2/Figure 5-Source data 1.tif
- __MACOSX/Figure 5-Source Data 2/._Figure 5-Source data 1.tif
