# Supplementary material for: Wag31, a membrane tether, is crucial for lipid homeostasis in mycobacteria
Source: eLife. 2025 May 22;14:RP104268. doi: 10.7554/eLife.104268 (PMC12097788; doi:10.7554/eLife.104268)
Supplement: Figure 7—source data 2. [file elife-104268-fig7-data2.zip]

Archive with 11 entries (10 files):
- Figure 7-Source Data 2/
- Figure 7-Source Data 2/Figure 7d- Source data_nolablel.tif
- __MACOSX/Figure 7-Source Data 2/._Figure 7d- Source data_nolablel.tif
- Figure 7-Source Data 2/Figure 7b,c- Source data_nolabel.tif
- __MACOSX/Figure 7-Source Data 2/._Figure 7b,c- Source data_nolabel.tif
- Figure 7-Source Data 2/Figure 7e- Source data.tif
- __MACOSX/Figure 7-Source Data 2/._Figure 7e- Source data.tif
- Figure 7-Source Data 2/Figure 7f- Source data_nolabel.tif
- __MACOSX/Figure 7-Source Data 2/._Figure 7f- Source data_nolabel.tif
- Figure 7-Source Data 2/Figure 7g-Source data_nolabel.tif
- __MACOSX/Figure 7-Source Data 2/._Figure 7g-Source data_nolabel.tif
